# Supplementary material for: Modulation of Ambient Temperature-Dependent Flowering in Arabidopsis thaliana by Natural Variation of FLOWERING LOCUS M
Source: PLoS Genet. 2015 Oct 22;11(10):e1005588. doi: 10.1371/journal.pgen.1005588 (PMC4619661; doi:10.1371/journal.pgen.1005588)
Supplement: S1 Table — (XLS) [file pgen.1005588.s012.xls]

## Sheet: S1 Table
S1 Table: List of plants with an early and late-flowering phenotype that were pooled for next generation sequencing. Genotypes as obtained with the markers M28919, M28996, and M29070 are listed.
F3 family No.	Replicate No.	M28919	M28996	M29070	Phenotype Pool
1	1	Col-0	Kil-0	Kil-0	early
1	3	het	Kil-0	Kil-0	early
1	4	het	Kil-0	Kil-0	early
2	1	het	Kil-0	Kil-0	early
2	2	Col-0	Kil-0	Kil-0	early
2	4	het	Kil-0	Kil-0	late
49	3	Col-0	Col-0	Kil-0	late
308	1	het	het	Kil-0	late
308	2	het	het	Kil-0	late
308	3	het	het	Kil-0	early
308	4	het	het	Kil-0	early
309	1	het	Kil-0	Kil-0	early
309	3	het	Kil-0	Kil-0	late
309	4	Col-0	Kil-0	Kil-0	late
491	2	het	Kil-0	Kil-0	early
710	3	Kil-0	het	het	late
791	2	Kil-0	het	het	early
791	3	Kil-0	het	het	early
937	1	Col-0	Kil-0	Kil-0	early
937	2	het	Kil-0	Kil-0	early
937	3	het	Kil-0	Kil-0	early
937	4	het	Kil-0	Kil-0	late
1046	1	het	het	Kil-0	late
1046	3	het	het	Kil-0	early
