# Supplementary material for: Modulation of Ambient Temperature-Dependent Flowering in Arabidopsis thaliana by Natural Variation of FLOWERING LOCUS M
Source: PLoS Genet. 2015 Oct 22;11(10):e1005588. doi: 10.1371/journal.pgen.1005588 (PMC4619661; doi:10.1371/journal.pgen.1005588)
Supplement: S3 Table — (XLS) [file pgen.1005588.s014.xls]

## Sheet: S3 Table
S3 Table: List of genes with a implied role in flowering time regulation and analysis of their differential regulation by RNA-seq.
Gene Identifier	Name	FoldChange (log2)	SE	p-value	Benjamini-Hochberg-adjusted p-values	p-value < 0.01 ?
AT1G01040	DCL1	0.39717	0.0927901	1.86836e-05	0.000228299	yes
AT1G01060	LHY	-0.42919	0.0998374	1.75661e-05	0.000216182	yes
AT1G01380	ETC1	-0.801707	0.402688	0.0459838	0.17484	no
AT1G04080	PRP39	0.167696	0.0825373	0.042141	0.163344	no
AT1G04400	CRY2	0.0807156	0.0857607	0.346384	0.643541	no
AT1G04870	PRMT10	0.0332726	0.115198	0.771426	0.919418	no
AT1G05690	BT3	0.118419	0.259813	0.645806	0.858451	no
AT1G05890	ARI5	0.221155	0.101447	0.0291761	0.124415	no
AT1G08260	TIL1	0.127693	0.116519	0.272585	0.563289	no
AT1G09700	HYL1	-0.360345	0.186954	0.0530036	0.193908	no
AT1G10570	OTS2	-0.00910598	0.133162	0.945481	0.978697	no
AT1G10920	LOV1	0.932288	0.177153	1.32591e-07	2.39748e-06	yes
AT1G12820	AFB3	-0.11372	0.0995967	0.253106	0.540429	no
AT1G12910	ATAN11	0.0997255	0.134118	0.45544	0.738413	no
AT1G14920	GAI	0.0859625	0.10886	0.429416	0.71748	no
AT1G17060	CYP72C1	-0.285709	0.219651	0.19274	0.460032	no
AT1G18100	E12A11	0.301055	0.364001	0.404833	0.696514	no
AT1G18450	ARP4	0.0681971	0.114976	0.552953	0.806066	no
AT1G19350	BES1	-0.339939	0.0972161	0.000471091	0.0041191	yes
AT1G22310	MBD8	0.0814763	0.192943	0.672623	0.874998	no
AT1G22770	GI	0.338931	0.107433	0.0016071	0.0119366	no
AT1G23380	KNAT6	0.309903	0.244617	0.204703	0.476652	no
AT1G23860	RSZP21	-0.0436423	0.129831	0.73539	0.903905	no
AT1G25540	PFT1	0.0428872	0.113592	0.70421	0.89008	no
AT1G25560	TEM1	0.170009	0.152798	0.265659	0.555196	no
AT1G26260	CIB5	0.583504	0.204024	0.00421247	0.0267103	no
AT1G26440	UPS5	-0.499441	0.154422	0.00119588	0.00924124	yes
AT1G26830	CUL3	-0.17299	0.0979449	0.0772673	0.254247	no
AT1G28520	VOZ1	-0.046293	0.118779	0.696558	0.886151	no
AT1G30970	SUF4	0.128119	0.108282	0.235798	0.52012	no
AT1G31814	FRL2	-0.347672	0.247588	0.158992	0.408145	no
AT1G32640	MYC2	0.0467404	0.111941	0.674905	0.876537	no
AT1G37130	NIA2	-0.0459713	0.0794223	0.562734	0.812566	no
AT1G45976	SBP1	0.23501	0.143738	0.101527	0.30584	no
AT1G48270	GCR1	0.423908	0.224464	0.058532	0.208467	no
AT1G53160	SPL4	-2.19406	0.605866	0.000156436	0.0015601	yes
AT1G56010	NAC1	0.324675	0.138702	0.0190444	0.0895674	no
AT1G56330	SAR1B	0.0825975	0.085829	0.335712	0.63195	no
AT1G57820	VIM1	-0.400955	0.121805	0.000959163	0.00766405	yes
AT1G58030	CAT2	0.387716	0.109422	0.000398763	0.00356621	yes
AT1G60220	ULP1D	0.0257137	0.115602	0.821839	0.938436	no
AT1G61040	VIP5	0.0840509	0.117901	0.474963	0.753339	no
AT1G62830	LDL1	0.231572	0.147	0.11445	0.332447	no
AT1G65480	FT	0.748598	0.435237	0.0848003	0.271792	no
AT1G65620	AS2	-0.0266696	0.323834	0.932438	0.976039	no
AT1G66400	CML23	-0.697041	0.294858	0.0172959	0.0829807	no
AT1G68050	FKF1	1.02309	0.158648	1.09648e-10	2.93828e-09	yes
AT1G68840	RAV2	-0.108044	0.122422	0.377451	0.673182	no
AT1G70170	MMP	-0.203576	0.211823	0.337044	0.633523	no
AT1G70510	KNAT2	1.11534	0.685279	0.101828	0.306466	no
AT1G70660	MMZ2	0.160864	0.307176	0.59847	0.832677	no
AT1G71692	AGL12	-0.456763	0.281967	0.103147	0.309109	no
AT1G71890	SUC5	1.058	0.45792	0.020439	0.09432	no
AT1G72050	TFIIIA	0.171806	0.107871	0.110971	0.325598	no
AT1G75080	BZR1	0.212474	0.125616	0.090422	0.28315	no
AT1G77080	MAF1	-3.06524	0.187669	1.50257e-69	6.10563e-67	yes
AT1G77300	EFS	0.100744	0.0923306	0.27469	0.565797	no
AT1G77760	NIA1	0.187387	0.0815803	0.021644	0.0986183	no
AT1G78580	TPS1	-0.231684	0.0978572	0.0177999	0.0849293	no
AT1G79000	HAC1	0.0360241	0.0884557	0.683627	0.880687	no
AT1G79280	NUA	0.112746	0.0771294	0.143679	0.383798	no
AT1G79730	ELF7	-0.0623415	0.114053	0.584113	0.826224	no
AT1G80680	SAR3	0.016443	0.101017	0.870625	0.958786	no
AT2G01290	RPI2	0.168808	0.155123	0.276288	0.567873	no
AT2G01570	RGA1	0.17893	0.0869808	0.0396117	0.155832	no
AT2G03070	MED8	0.0252882	0.144789	0.860452	0.953963	no
AT2G06005	FIP1	0.169617	0.25538	0.506087	0.774906	no
AT2G06210	ELF8	-0.0728375	0.102839	0.477661	0.754809	no
AT2G13540	ABH1	0.281922	0.100732	0.00511005	0.0313146	no
AT2G13810	ALD1	-0.610846	0.512835	0.230861	0.513691	no
AT2G17770	BZIP27	0.687162	0.383283	0.0722799	0.242078	no
AT2G18040	PIN1AT	0.136817	0.0830739	0.0994355	0.301408	no
AT2G18790	PHYB	-0.441277	0.0938046	2.54396e-06	3.68709e-05	yes
AT2G18915	LKP2	0.15058	0.154726	0.329385	0.625105	no
AT2G19520	FVE	0.242854	0.0967695	0.0120711	0.0622899	no
AT2G21060	GRP2B	-0.105565	0.124391	0.3955	0.689476	no
AT2G21070	FIO1	-1.04259	0.266926	7.8383e-05	0.000832596	yes
AT2G21660	CCR2	0.480785	0.0822482	5.44495e-09	1.19186e-07	yes
AT2G22540	SVP	0.112463	0.0924008	0.223121	0.502749	no
AT2G22630	AGL17	-0.154429	0.614659	0.79967	0.929699	no
AT2G25930	ELF3	0.257613	0.09691	0.0078236	0.0440983	no
AT2G26330	ER	-0.140856	0.115143	0.22078	0.499971	no
AT2G26430	RCY1	0.029228	0.124866	0.813419	0.934929	no
AT2G27300	NTL8	-0.0824357	0.735192	0.910737	0.970738	no
AT2G28290	SYD	0.20535	0.0827369	0.013077	0.0663994	no
AT2G28910	CXIP4	-0.123621	0.0900092	0.169548	0.424888	no
AT2G31650	ATX1	0.210493	0.179186	0.239805	0.524815	no
AT2G32950	COP1	0.0744483	0.111471	0.503323	0.772877	no
AT2G33540	CPL3	0.158415	0.107118	0.138835	0.376064	no
AT2G33610	SWI3B	0.120376	0.134032	0.368788	0.665163	no
AT2G33740	CUTA	0.161339	0.14327	0.25903	0.547222	no
AT2G33770	PHO2	0.503214	0.0949754	1.2463e-07	2.27561e-06	yes
AT2G33835	FES1	-0.0339238	0.203608	0.867643	0.957341	no
AT2G35510	SRO1	-0.01286	0.0993	0.896824	0.967296	no
AT2G37340	RSZ33	0.0556911	0.0938228	0.552694	0.806066	no
AT2G37410	TIM17-2	-0.13806	0.0887824	0.119553	0.341543	no
AT2G37630	AS1	0.0497681	0.128033	0.697399	0.886407	no
AT2G38560	TFIIS	-0.104784	0.138538	0.446375	0.731327	no
AT2G39250	SNZ	-0.62137	0.20521	0.00238196	0.0166566	no
AT2G39810	HOS1	-0.068303	0.114028	0.547442	0.802716	no
AT2G40080	ELF4	0.363756	0.139947	0.0093385	0.0505954	no
AT2G41460	ARP	-0.0172127	0.17601	0.919457	0.972584	no
AT2G42400	VOZ2	0.0156363	0.145398	0.914225	0.971505	no
AT2G43010	PIF4	-0.644292	0.138401	3.23886e-06	4.59007e-05	yes
AT2G43410	FPA	0.00877435	0.103964	0.930581	0.975403	no
AT2G43430	GLX2-1	-0.0456836	0.147199	0.75568	0.913001	no
AT2G44680	CKB4	-0.0201002	0.125274	0.872495	0.959241	no
AT2G44950	HUB1	0.0320486	0.113026	0.776347	0.920799	no
AT2G45430	AHL22	-0.152742	0.14336	0.286591	0.579903	no
AT2G45650	AGL6	1.77652	1.74636	0.301395	0.596517	no
AT2G45660	AGL20	0.360274	0.131402	0.00606206	0.0359557	no
AT2G46340	SPA1	-0.140171	0.0823388	0.0886624	0.279638	no
AT2G46370	JAR1	0.348195	0.0981745	0.000391991	0.00351549	yes
AT2G46410	CPC	-0.591164	0.31126	0.0565158	0.203304	no
AT2G46790	PRR9	-0.262476	0.244811	0.283027	0.576229	no
AT2G46830	CCA1	-0.276827	0.096647	0.00416614	0.0264815	no
AT3G01150	PTB1	0.0733524	0.132837	0.580668	0.823932	no
AT3G01460	MBD9	0.000537896	0.103779	0.980239	0.987797	no
AT3G01770	BET10	0.273238	0.112315	0.0149558	0.0738641	no
AT3G02380	COL2	-0.361739	0.137706	0.0086481	0.0477226	no
AT3G03090	VGT1	-0.0693929	0.171869	0.686187	0.882065	no
AT3G04610	FLK	-0.332767	0.103784	0.0013149	0.0100296	no
AT3G04680	CLPS3	-0.15858	0.139629	0.255008	0.542597	no
AT3G06930	PRMT4B	-0.0517512	0.126263	0.681421	0.87965	no
AT3G07650	COL9	0.520952	0.124584	2.86454e-05	0.000335182	yes
AT3G09600	AT3G09600	-0.311611	0.108934	0.00418807	0.0265906	no
AT3G10390	FLD	-0.0122163	0.135867	0.927638	0.974883	no
AT3G11440	MYB65	0.103165	0.269985	0.701438	0.888303	no
AT3G11540	SPY	0.122776	0.106834	0.249855	0.536408	no
AT3G11910	UBP13	0.0748945	0.0804192	0.35151	0.648471	no
AT3G12810	PIE1	0.340847	0.0997035	0.000627527	0.00532445	yes
AT3G13682	LDL2	0.211037	0.276774	0.444799	0.730211	no
AT3G15270	SPL5	-0.183947	0.528855	0.727602	0.901122	no
AT3G18520	HDA15	0.102393	0.107253	0.339407	0.635987	no
AT3G18730	TSK	-0.668256	0.224938	0.00274405	0.0187774	no
AT3G19980	FYPP3	-0.0436927	0.124396	0.725246	0.900084	no
AT3G20550	DDL	0.242093	0.131565	0.0653997	0.226117	no
AT3G20740	FIE	-0.0215323	0.161834	0.893111	0.96595	no
AT3G22231	PCC1	-1.27423	0.112861	1.64342e-29	1.60387e-27	yes
AT3G22380	TIC	0.144859	0.0756747	0.0556099	0.20091	no
AT3G22420	WNK2	0.1686	0.129923	0.193821	0.46131	no
AT3G22590	PHP	0.100602	0.151501	0.506456	0.775419	no
AT3G22880	DMC1	-0.427281	0.209188	0.0406187	0.15901	no
AT3G24440	VRN5	0.0723745	0.137397	0.598254	0.832578	no
AT3G26640	LWD2	0.0889517	0.182548	0.625851	0.847292	no
AT3G28730	HMG	-0.244065	0.0996015	0.0142295	0.0710172	no
AT3G33520	ARP6	-0.12372	0.141259	0.378814	0.674645	no
AT3G43920	DCL3	-0.410046	0.176517	0.0198703	0.0924398	no
AT3G44110	ATJ3	0.090036	0.0700878	0.198885	0.46882	no
AT3G44680	HDA9	-0.933111	0.203254	3.60134e-06	5.05886e-05	yes
AT3G46510	PUB13	0.176257	0.0939384	0.0604257	0.21368	no
AT3G46640	PCL1	-0.172728	0.132061	0.190281	0.457168	no
AT3G47500	CDF3	-0.948518	0.117776	6.48211e-16	2.84614e-14	yes
AT3G48430	REF6	0.0961691	0.114917	0.401479	0.693888	no
AT3G54720	AMP1	-0.170716	0.142619	0.230264	0.512873	no
AT3G54990	SMZ	-0.349349	0.209329	0.0942537	0.291374	no
AT3G57230	AGL16	0.014528	0.13969	0.908678	0.970437	no
AT3G57390	AGL18	0.122084	0.20211	0.545282	0.801216	no
AT3G58070	GIS	-0.873256	0.392213	0.0248445	0.110081	no
AT3G60870	AHL18	-0.381838	0.624809	0.540119	0.797294	no
AT4G00335	RHB1A	0.268999	0.226204	0.233693	0.517183	no
AT4G00450	CCT	0.15164	0.0901208	0.0923051	0.287516	no
AT4G00650	FRI	0.165786	0.198282	0.402821	0.695273	no
AT4G01060	CPL3	0.239592	0.289936	0.407801	0.698835	no
AT4G02020	SWN	0.59489	0.102062	5.66508e-09	1.23521e-07	yes
AT4G02280	SUS3	0.0701971	0.163118	0.666606	0.871084	no
AT4G02440	EID1	-0.00239728	0.152599	0.957816	0.981847	no
AT4G02560	LD	0.232864	0.121663	0.0554443	0.20048	no
AT4G03110	RBP-DR1	-0.00111132	0.115784	0.976124	0.986572	no
AT4G04885	PCFS4	0.129651	0.111561	0.244508	0.530072	no
AT4G04920	SFR6	0.13555	0.108747	0.212423	0.487765	no
AT4G08150	KNAT1	0.057832	0.190375	0.760961	0.915539	no
AT4G10710	SPT16	0.116887	0.0869967	0.17894	0.439853	no
AT4G15780	VAMP724	-0.0248568	0.121248	0.837524	0.945004	no
AT4G15880	ESD4	-0.19365	0.129345	0.134011	0.367668	no
AT4G16280	FCA	0.0420768	0.121595	0.729171	0.901613	no
AT4G17060	FIP2	0.134332	0.144747	0.352924	0.650033	no
AT4G20370	TSF	0.282379	0.571454	0.620856	0.844749	no
AT4G20400	JMJ14	0.000818554	0.105179	0.973513	0.985432	no
AT4G21160	ZAC	0.0343476	0.115362	0.765591	0.917321	no
AT4G22950	AGL19	-0.118823	0.291862	0.679965	0.879147	no
AT4G24540	AGL24	-0.0646078	0.22508	0.772139	0.919613	no
AT4G24620	PGI1	-0.319983	0.0761499	2.65718e-05	0.000314042	yes
AT4G25420	GA20OX1	-0.140795	0.454999	0.757122	0.913958	no
AT4G25490	CBF1	0.547702	1.88845	0.770813	0.919356	no
AT4G26000	PEP	-0.0644555	0.127432	0.611745	0.838994	no
AT4G26150	CGA1	-0.138707	0.264157	0.597277	0.831925	no
AT4G30200	VEL1	0.0639838	0.0863187	0.4582	0.740335	no
AT4G31120	SKB1	-0.0841399	0.114388	0.460323	0.742022	no
AT4G31380	FLP1	-0.289852	0.868214	0.736094	0.904257	no
AT4G32980	ATH1	0.151279	0.120887	0.210577	0.485273	no
AT4G35420	DRL1	-0.0262292	0.215285	0.901821	0.968561	no
AT4G35900	FD	0.365737	0.241094	0.12846	0.358377	no
AT4G38680	GRP2	-0.00646411	0.0797232	0.934363	0.976649	no
AT4G39400	BRI1	0.150946	0.0931182	0.105028	0.312803	no
AT4G40060	HB16	0.258457	0.0890444	0.00368993	0.0239728	no
AT5G01040	LAC8	0.166042	0.128653	0.196157	0.465236	no
AT5G01270	CPL2	0.0609262	0.109	0.575529	0.82136	no
AT5G02810	PRR7	0.300267	0.113468	0.00815567	0.045602	no
AT5G02840	LCL1	-0.222015	0.100239	0.026595	0.116133	no
AT5G03840	TFL1	-1.42899	0.857933	0.0870249	0.276215	no
AT5G04240	ELF6	-0.0728703	0.110598	0.509461	0.776721	no
AT5G04340	ZAT6	0.199448	0.210674	0.341883	0.638914	no
AT5G05690	CPD	-0.107747	0.087337	0.217056	0.494646	no
AT5G06100	MYB33	-0.154952	0.157266	0.323618	0.619543	no
AT5G06600	UBP12	-0.0101923	0.0787993	0.896814	0.967296	no
AT5G07200	GA20OX3	-2.87137	1.30255	0.0163391	0.079314	no
AT5G09740	HAM2	-0.154386	0.162738	0.342178	0.639226	no
AT5G10030	TGA4	0.340318	0.118727	0.00410764	0.0262316	no
AT5G10140	FLC	-0.471998	0.716005	0.500963	0.771347	no
AT5G11530	EMF1	0.115007	0.119064	0.333602	0.630016	no
AT5G13120	CYP20-2	-0.226658	0.10351	0.028541	0.122504	no
AT5G13320	PBS3	1.70289	0.175858	4.51043e-22	2.9134e-20	yes
AT5G13480	FY	-0.0684436	0.142487	0.628223	0.848076	no
AT5G13790	AGL15	-1.20507	0.47449	0.00968436	0.0519654	no
AT5G15160	BNQ2	-1.09244	0.390841	0.00468826	0.0291455	no
AT5G15230	GASA4	-0.0883571	0.0877037	0.313129	0.608216	no
AT5G15840	CO	0.205458	0.358152	0.565438	0.814582	no
AT5G15850	COL1	0.916	1.69701	0.588213	0.827827	no
AT5G16260	ELF9	0.114683	0.125221	0.359433	0.65645	no
AT5G17300	RVE1	-0.0425114	0.136955	0.754923	0.912728	no
AT5G17690	TFL2	0.140928	0.151969	0.35351	0.650576	no
AT5G18240	MYR1	-0.641741	0.682859	0.344862	0.641953	no
AT5G20520	WAV2	0.0237215	0.114121	0.834747	0.944018	no
AT5G20850	RAD51	0.109533	0.296587	0.71165	0.893233	no
AT5G22290	NAC089	-0.0322818	0.206176	0.875273	0.959576	no
AT5G23150	HUA2	0.0606578	0.106861	0.570078	0.817461	no
AT5G24470	PRR5	0.409379	0.136913	0.00275363	0.0188256	no
AT5G24630	BIN4	0.2939	0.179616	0.101456	0.305749	no
AT5G24860	FPF1	-1.08432	1.33702	0.41045	0.701258	no
AT5G37055	SEF	-0.303299	0.266227	0.250881	0.538042	no
AT5G37260	RVE2	0.292942	0.1075	0.00641334	0.0376001	no
AT5G37770	TCH2	-0.365187	0.130045	0.00490017	0.0302441	no
AT5G39550	VIM3	-0.147072	0.145337	0.309524	0.605157	no
AT5G39660	CDF2	-0.00374416	0.163062	0.964639	0.984101	no
AT5G39860	PRE1	0.152647	0.732536	0.834476	0.943764	no
AT5G42400	SDG25	0.162725	0.121459	0.179791	0.441167	no
AT5G44160	NUC	0.0969259	0.229304	0.672019	0.874567	no
AT5G46210	CUL4	-0.0954752	0.0839676	0.255062	0.542597	no
AT5G46860	VAM3	-0.0619874	0.104754	0.553572	0.806137	no
AT5G47010	LBA1	0.0421695	0.0773258	0.585341	0.826748	no
AT5G47640	NF-YB2	-0.179108	0.119372	0.132989	0.36585	no
AT5G48300	ADG1	-0.501766	0.0747894	2.12923e-11	6.22042e-10	yes
AT5G49020	PRMT4A	0.0443527	0.123637	0.71919	0.897123	no
AT5G49190	SUS2	0.449678	0.469496	0.337317	0.633771	no
AT5G49230	HRB1	-0.0644381	0.167033	0.695528	0.885401	no
AT5G51230	EMF2	0.125597	0.113415	0.267842	0.557667	no
AT5G51810	GA20OX2	0.377016	0.577554	0.51329	0.779368	no
AT5G53180	PTB2	-0.00246228	0.124952	0.981454	0.988397	no
AT5G53200	TRY	-0.675528	0.442522	0.123315	0.348764	no
AT5G56860	GNC	0.154329	0.137523	0.261394	0.550053	no
AT5G57360	ZTL	0.180895	0.102791	0.0780641	0.256246	no
AT5G58230	MSI1	0.0591621	0.121732	0.626659	0.847568	no
AT5G60910	AGL8	0.912594	0.60909	0.13237	0.364697	no
AT5G61150	VIP4	0.12572	0.0934732	0.178372	0.439083	no
AT5G61380	TOC1	0.634982	0.0897233	1.5449e-12	5.01846e-11	yes
AT5G61850	LFY	0.211763	1.22299	0.860609	0.953963	no
AT5G62430	CDF1	-1.01226	0.16964	1.75308e-09	4.10258e-08	yes
AT5G63110	HDA6	0.282135	0.122112	0.0207588	0.0954804	no
AT5G64610	HAM1	0.0179075	0.127823	0.886598	0.963504	no
AT5G64930	CPR5	0.122359	0.141232	0.385055	0.679585	no
AT5G65050	AGL31	0.0319145	0.113672	0.777694	0.921417	no
AT5G65060	MAF3	0.19538	0.165336	0.236583	0.520746	no
AT5G65070	MAF4	-1.5141	0.666815	0.0196205	0.0916518	no
AT5G65080	MAF5	-0.387009	1.21275	0.74494	0.908433	no
AT5G67100	ICU2	0.0742439	0.122705	0.545013	0.801032	no
AT5G67380	CKA1	-0.038181	0.110383	0.729391	0.901613	no
