# Supplementary material for: Modulation of Ambient Temperature-Dependent Flowering in Arabidopsis thaliana by Natural Variation of FLOWERING LOCUS M
Source: PLoS Genet. 2015 Oct 22;11(10):e1005588. doi: 10.1371/journal.pgen.1005588 (PMC4619661; doi:10.1371/journal.pgen.1005588)
Supplement: S4 Table — (XLS) [file pgen.1005588.s015.xls]

## Sheet: S4 Table
S4 Table: Annotation of the LINE insertion identified in the first intron of FLM from Kil-0. ATLINE1_8 covers 84% of the Kil-0 insert: 257 bp before and 678 bp after are not covered.
Source	pfam_acc	Name	Description	e_val	score	ident_perc	seq_start	element length	strand
RepeatMasker vs mipsREdat v9.3 eudicot		ATLINE1_8			4046	68	258	4793	F
hmm3 vs PfamA v27	PF14111	DUF4283	Domain of unknown function (DUF4283)	2.1e-40	137.2		375	441	F
hmm3 vs PfamA v27	PF14392	zf-CCHC_4	Zinc knuckle	5e-15	54.9		819	141	F
hmm3 vs PfamA v27	PF03372	Exo_endo_phos	Endonuclease/exonuclease/phosphatase family	2.6e-19	70.1		1571	657	F
hmm3 vs PfamA v27	PF03304	Mlp	Mlp lipoprotein family	0.042	13.8		2237	162	F
hmm3 vs PfamA v27	PF00078	RVT_1	Reverse transcriptase (RNA-dependent DNA polymerase)	2.5e-48	164.3		3044	759	F
hmm3 vs PfamA v27	PF13966	zf-RVT	Zinc-binding in reverse transcriptase	1.7e-18	66.7		4688	198	F
hmm3 vs PfamA v27	PF13456	RVT_3	Reverse transcriptase-like	5.4e-17	61.3		5342	249	F
