# Supplementary material for: Modulation of Ambient Temperature-Dependent Flowering in Arabidopsis thaliana by Natural Variation of FLOWERING LOCUS M
Source: PLoS Genet. 2015 Oct 22;11(10):e1005588. doi: 10.1371/journal.pgen.1005588 (PMC4619661; doi:10.1371/journal.pgen.1005588)
Supplement: S5 Table — (XLS) [file pgen.1005588.s016.xls]

## Sheet: S5 Table
S5 Table: List of accessions that carrying the FLMKil-0 allele. FRI: FRI allelic status as retrieved from (Werner et al., 2005; Lempe et al., 2005) or own analysis using primers described in (Johanson et al., 2000). Geographic data was retrieved from www.1001genomes.org.
Name	Stock	Latitude	Longitude	FRI	Vernalization response	Country	Location
Go-0	CS6721	51.5338	9.9355	Col	1.0217	Ger	Göttingen
Hl-0	CS6737	52.1444	9.37827	Col	1.00635	GER	Holtensen
Hn-0	CS6739	51.3472	8.28844	Col	0.754052	GER	Hennetalsperre
Kil-0	CS6754	55.6395	-5.66364	Col	0.90228	UK	Killean
Me-0	CS1364	51.9183	10.1138	Col	1.05212	GER	Mechtshausen
Sp-0	CS6862	52.5339	13.181	-	0.393979	GER	Berlin-Spandau
Ste-0	CS6864	52.6058	11.8558	-	0.519931	GER	Stendal
Ull2-3	CS22587	56.0648	13.9707	-	1.03676	SWE	near Kristianstad
Wt-3	CS6894	52.3	9.3	Col	1.04839	GER	Wietze
Unknown	-	-	-	Col	1.0394	-	-
Col-0	CS28168	38.3	-92.3	Col	0.929012	USA	Columbia
