# Supplementary material for: Modulation of Ambient Temperature-Dependent Flowering in Arabidopsis thaliana by Natural Variation of FLOWERING LOCUS M
Source: PLoS Genet. 2015 Oct 22;11(10):e1005588. doi: 10.1371/journal.pgen.1005588 (PMC4619661; doi:10.1371/journal.pgen.1005588)
Supplement: S6 Table — (XLS) [file pgen.1005588.s017.xls]

## Sheet: S6 Table
S6 Table: List of accessions screened for the Kil-0 insertion.
Accession	ABRC/NASC Identifier	Kil-0 insertion
11ME1.32	CS76083	-
11PNA4.101	CS76084	-
328PNA054	CS76085	-
627ME-4Y1	CS76086	-
Ag-0	CS76087	-
Ak-1	N939	-
Alc-0	CS76088	-
ALL1-2	CS76089	-
Alst-1	CS28013	-
Amel-1	CS28014	-
An-1	N945	-
An-2	N946	-
Ang-0	CS28018	-
Angit-1	N76366	-
ANH1	N22313	-
Ann-1	CS28049	-
App1-16	CS76092	-
Arby-1	CS28051	-
Ba-1	CS28053	-
Ba1-2	CS76093	-
Baa-1	CS28054	-
Bay-0	CS76094	-
Bch-1	N957	-
Bch-3	N959	-
Bd-0	N963	-
Be-1	N967	-
Benk-1	CS28064	-
BG2	N22342	-
BG4	N22344	-
BG6	N22346	-
Bla-1	CS76097	-
Bla-11	N985	-
Bla-12	N987	-
Bla-14	N989	-
Bla-6	N6621	-
Blh-2	N6657	-
Boot-1	CS28091	-
Bor-1	CS76099	-
Bor-4	CS76100	-
Br-0	N995	-
Bs-2	CS28097	-
Bs-5	N1001	-
Bsch-0	CS28099	-
Bu-0	N1007	-
Bu-8	CS28108	-
BUI	CS76104	-
Bur-0	CS76105	-
C24	CS76106	-
Ca-0	CS28128	-
Cal-0	N1063	-
CAM-16	CS76107	-
CAM-61	CS76108	-
Can-0	CS76109	-
Cen-0	CS76110	-
Cha-0	N1069	-
Chat-1	CS28135	-
Chi-0	N1072	-
Chi-1	N1075	-
Chi-2	N1077	-
CIBC1	N22220	-
CIBC10	N22229	-
CIBC17	CS76111	-
CIBC2	CS28140	-
CIBC5	CS28142	-
Cit-0	CS28158	-
Cnt-1	CS28160	-
Co-2	CS28163	-
Co-3	N1089	-
Co-4	CS28165	-
Col-0	CS76113	-
Cold Spr. Harbor Lab-5	CS28181	-
Com-1	CS28193	-
Ull2-3	CS76293	KIL
CSHL1	N22419	-
Ct-1	CS76114	-
CUR-3	CS76115	-
Cvi	N902	-
Cvi-0	CS76116	-
Da(1)-12	CS28201	-
Da-0	CS28200	-
Di-1	CS28208	-
Do-0	CS28210	-
Dra-0	N1117	-
Dra-2	CS28214	-
DraIV1-14	CS76119	-
DraIV1-5	CS76120	-
DraIV1-7	CS76121	-
DraIV6-16	CS76122	-
DraIV6-35	CS76123	-
Duk	CS76124	-
Ede-1	CS28217	-
Eden-2	CS76125	-
Edi-0	CS76126	-
Ei-2	N1125	-
Ei-5	N6691	-
En-1	N1137	-
Ep-0	N1141	-
Er-0	N1143	-
Es-0	CS28241	-
Est-0	CS28243	-
Est-1	N1151	-
Et-0	N1153	-
Fab-4	CS76128	-
Fe-1	N1155	-
Fei-0	CS76129	-
Fi-0	N1157	-
Fi-1	N1159	-
Fja1-2	CS76131	-
Fja1-5	CS76132	-
FMH1	N22392	-
Fr-3	N1173	-
Fr-4	CS28268	-
Fr-7	N1179	-
G-1	CS28332	-
Ga-0	CS76133	-
Ga-2	CS28274	-
Gd-1	CS76134	-
Ge-0	CS76135	-
Ge-1	CS28277	-
Gel-1	CS28279	-
Gie-0	N1193	-
Gö-0	CS28282	KIL
Goettingen-7	CS76136	-
GOT1	N22277	-
GOT10	N22286	-
Gr-1	CS76137	-
Gr-3	N1203	-
Gr-5	CS28326	-
Gr-6	N6728	-
Gü-0	N1213	-
Gul1-2	CS76138	-
Gy-0	N1217	-
Ha-0	CS28336	-
Hau-0	N1221	-
Hey-1	CS28344	-
Hh-0	CS28345	-
Hi-0	CS76140	-
Hl-0	N1229	KIL
Hn-0	N1235	KIL
Hod	CS76141	-
Hov4-1	CS76142	-
Hovdala-2	CS76143	-
HR5	CS76144	-
Hs-0	N1237	-
HSm	CS76146	-
In-0	CS76147	-
Is-0	N1241	-
Is-1	N1243	-
Je-0	N1247	-
JEA	CS76148	-
Jl-3	CS28369	-
Jm-1	CS28373	-
Ka-0	CS76149	-
KBS-Mac-8	CS76151	-
Kelsterbach -2	CS28382	-
Kelsterbach -4	CS76152	-
Kil-0	N1271	KIL
Kin-0	CS76153	-
Kl-5	CS28394	-
Kn-0	N1287	-
KNO1	N22401	-
Knox-11	CS28407	-
Knox-18	CS76154	-
Kondara	N6175	-
Kr-0	CS28419	-
Kro-0	CS28420	-
Krot-2	CS28423	-
Kulturen-1	CS76156	-
KZ10	N22442	-
Kz-9	N22607	-
La-1	N1303	-
LAC-3	CS76157	-
LAC-5	CS76158	-
Lan-0	N1305	-
Lc-0	CS76159	-
LDV-14	CS76160	-
LDV-25	CS76161	-
LDV-34	CS76162	-
LDV-58	CS76163	-
Ler-1	CS76164	-
Li-10	N6911	-
Li-3	CS28454	-
Li-5:2	CS28457	-
Li-6	CS28459	-
Liarum	CS76166	-
Lillo-1	CS76167	-
LI-OF-095	CS76165	-
Lip-0	N1337	-
Lis-1	CS76169	-
Lis-2	CS76170	-
Ll-0	N1339	-
Ll-11	N1341	-
Ll-2	N1343	-
Lm-2	CS76173	-
Lö-1	N1347	-
Lö-2	N1349	-
Lom1-1	CS76174	-
Lov-5	CS76175	-
Lp2-2	CS76176	-
Lp2-6	CS76177	-
Lz-0	CS76179	-
Ma-0	N1357	-
Map-42	CS76180	-
Mc-0	N1363	-
Me-0	N1365	KIL
Mh-0	CS28492	-
Mh-1	N1369	-
MIB-15	CS76181	-
MIB-22	CS76182	-
MIB-28	CS76183	-
MIB-84	CS76184	-
Mir-0	N1379	-
MNF-Che-2	CS76185	-
MNF-Jac-32	CS76186	-
MNF-Pot-48	CS76187	-
MNF-Pot-68	CS76188	-
Mnz-0	N1370	-
MOG-37	CS76189	-
Mr-0	N1373	-
Mrk-0	N1375	-
Ms-0	N1377	-
Mt-0	CS76192	-
Mv-0	N1387	-
Mz-0	N1383	-
N13	CS76194	-
N4	CS28510	-
N7	CS28513	-
Na-1	N1385	-
Nc-1	N1389	-
NC-6	CS76196	-
Nd-0	N1391	-
Nd-1	CS76197	-
NFA-10	CS76198	-
NFA-8	CS76199	-
NFC1	N22182	-
NFC10	N22191	-
NFC20	CS28550	-
NFE1	N22163	-
Nie-0	N1393	-
No-0	N1394	-
Nok-0	N1399	-
Nok-1	N1401	-
Nok-2	N1403	-
Nok-3	N1405	-
Nw-0	CS28573	-
Nw-1	N1411	-
Nw-2	N1413	-
Nw-3	N1415	-
Nz1	CS28578	-
Ob-0	N1419	-
Ob-1	N1421	-
Ob-2	N1423	-
Old-1	N1427	-
Old-2	N1429	-
Omo2-1	CS76200	-
Or-0	N1433	-
Or-1	CS76201	-
Ors-1	CS28848	-
Ost-0	N1431	-
Ove-0	N1435	-
Oy-0	CS76203	-
Oy-1	N1687	-
Pa-2	N1441	-
Pa-3	N1443	-
PAR-3	CS76205	-
PAR-4	CS76206	-
PAR-5	CS76207	-
Paw-3	CS76208	-
Pent-1	CS76209	-
Per-1	CS76210	-
Per-2	N1449	-
Petergof	CS76211	-
PHW-13	CS28613	-
PHW-14	CS28614	-
PHW-20	CS28620	-
PHW-22	CS28622	-
PHW-26	CS28626	-
PHW-28	CS28628	-
PHW-3	CS76155	-
PHW-31	CS28631	-
PHW-33	CS28633	-
PHW-33	CS76171	-
PHW-34	CS76212	-
PHW-35	CS28635	-
PHW-36	CS28636	-
PHW-37	CS28637	-
Pi-0	N1455	-
Pi-2	N1457	-
Pla-0	CS28640	-
Pla-1	N1461	-
Pn-0	CS28645	-
Pna-17	CS76213	-
Po-1	N1473	-
Pog-0	CS28650	-
Pr-0	N1475	-
Pro-0	CS76214	-
Pu2-23	CS76215	-
PUZ24	CS28663	-
Ra-0	CS76216	-
Rak-2	CS76217	-
Rennes-1	CS76218	-
Rev-2	CS76219	-
Rhen-1	CS28685	-
Rld-2	N1685	-
Rmx-A180	CS76220	-
ROM-1	CS76221	-
Rou-0	N1483	-
RRS-10	CS22689	-
RRS-7	CS28713	-
Rsch-4	CS76222	-
S96	CS28720	-
Sanna-2	CS76223	-
Sap-0	CS76224	-
Sav-0	N1515	-
Sav-1	CS76225	-
Se-0	CS76226	-
Sei-0	CS28729	-
Sg-1	CS28732	-
Sh-0	CS28734	-
Sha	CS76227	-
Shakdara	N6180	-
Si-0	CS28739	-
SLSP-30	CS76228	-
Sp-0	N1531	KIL
Sparta-1	CS76229	-
Sq-8	CS76230	-
St-0	N1535	-
Ste-0	CS28750	KIL
Ste-3	CS76232	-
T1040	CS76233	-
T1060	CS76234	-
T1110	CS76236	-
T510	CS76238	-
T540	CS76239	-
T620	CS76240	-
Ta-0	CS76242	-
Tad01	CS76243	-
Tamm-2	CS76244	-
TDr-1	CS76245	-
TDr-18	CS76247	-
TDr-3	CS76248	-
Ting-1	CS28759	-
Tiv-1	CS28760	-
Tol-0	N8020	-
Tomegap-2	CS76250	-
Tottarp-2	CS76251	-
TOU-A1-115	CS76252	-
TOU-A1-116	CS76253	-
TOU-A1-12	CS76254	-
TOU-A1-62	CS76256	-
TOU-A1-67	CS76257	-
TOU-A1-96	CS76258	-
TOU-C-3	CS76259	-
TOU-E-11	CS76260	-
TOU-H-12	CS76261	-
TOU-H-13	CS76262	-
TOU-I-2	CS76264	-
TOU-I-6	CS76265	-
TOU-J-3	CS76266	-
TOU-K-3	CS76267	-
Ts-1	N1553	-
Ts-5	N6871	-
Ts-6	N1561	-
Tscha-1	CS28779	-
Tsu-0	CS28780	-
Ty-0	N1573	-
UduI1-34	CS76269	-
Uk-1	N1575	-
Uk-2	CS28788	-
Uk-3	N1577	-
UKID101	CS76270	-
UKID22	CS76271	-
UKID37	CS76272	-
UKID48	CS76273	-
UKID80	CS76274	-
UKNW06-059	CS76275	-
UKNW06-060	CS76276	-
UKNW06-386	CS76277	-
UKNW06-436	CS76278	-
UKNW06-460	CS76279	-
UKSE06-062	CS76280	-
UKSE06-192	CS76281	-
UKSE06-272	CS76282	-
UKSE06-278	CS76283	-
UKSE06-349	CS76284	-
UKSE06-351	CS76285	-
UKSE06-414	CS76286	-
UKSE06-429	CS76287	-
UKSE06-466	CS76288	-
UKSE06-482	CS76289	-
UKSE06-520	CS76290	-
UKSE06-628	CS76291	-
UKSW06-202	CS76292	-
Ull3-4	CS76295	-
Uod-7	CS76296	-
Utrecht	CS28795	-
Van-0	N1584	-
Var2-1	CS76298	-
Ven-1	CS28800	-
VOU-1	CS76299	-
VOU-2	CS76300	-
Wa-1	CS28804	-
Wag-3	CS28808	-
Wag-4	CS28809	-
Wag-5	CS28810	-
WAR	CS28812	-
Wc-2	CS28814	-
Wei-0	CS76301	-
Wil-1	CS76302	-
Ws	CS28823	-
Ws-0	N1602	-
Wt-3	CS28833	KIL
Wt-5	CS76304	-
Yo-0	CS76305	-
Zdr-6	CS76306	-
ZdrI2-24	CS76307	-
ZdrI2-25	CS76308	-
Zu-1	CS28847	-
Unk	Unk	KIL
