# Supplementary material for: Modulation of Ambient Temperature-Dependent Flowering in Arabidopsis thaliana by Natural Variation of FLOWERING LOCUS M
Source: PLoS Genet. 2015 Oct 22;11(10):e1005588. doi: 10.1371/journal.pgen.1005588 (PMC4619661; doi:10.1371/journal.pgen.1005588)
Supplement: S8 Table — (XLS) [file pgen.1005588.s019.xls]

## Sheet: S8 Table
S8 Table: List of primers for marker detection.
Marker name	Purpose	FW	REV	Chromosome	~ Chr. position (bp)	Type	Source
UPSC_1-1221	genome-wide mapping	TTTAGGGATGGGTCATGGTC	TTGGTTCTTCTTTCGGATTTTC	I	1220831	SSLP	Pacurar
UPSC_1-9236	genome-wide mapping	CCCTTCCATTGAACAGAATGA	TAAATCTGTGTCCCGCCAAA	I	9235991	SSLP	Pacurar
UL_1-17270	genome-wide mapping	GCAAACATGTTCGGTTTACAA	TCCATCCAATCGTCCTTCTG	I	17269783	SSLP	this study
UL_1-24703	genome-wide mapping	GGTCCACGACAAGTTTCGTTA	CTGCTGCGTTTCAGGTACAA	I	24702685	SSLP	this study
UL_1-27097	genome-wide mapping	CCGTCTGCACGGATACTCAA	CATGATGGTCCCTTCCGTTA	I	27097065	SSLP	this study
UL_1-27547	genome-wide mapping	GCAACGCCACACATTTTCAT	TGACCGAAGTTTCGTCCAAG	I	27546976	SSLP	this study
UL_1-28035	genome-wide mapping	CATCCCCCAAATGTCACGTA	CGAAATTGGCCCATTAAAGC	I	28035179	SSLP	this study
UL_1-28544	151 kb interval finemapping (M1)	AAGCTTCGCAGCCATCATCT	TCTCGATGGGTTGCAAGAGA	I	28543975	SSLP	this study
UL_1-28607	151 kb interval finemapping	TCATCGTGATGCAACCTTCC	GGCGTGGTGATGATGTGAAT	I	28607319	SSLP	this study
UL_1-28731	151 kb interval finemapping	CGACTGGATGTGTCCTCCTG	TCCAAGGCGTTTACAAATCC	I	28731359	SSLP	this study
UL_1-28816	genome-wide mapping	AGGTCCTTAAGCGGTGTCCT	TCGAGAACCAGTGAAACAACAC	I	28815679	SSLP	this study
UL_1-28838	151 kb interval finemapping	TCACGTTTTCAGGTAGGAAAAA	TTCCTTTTCTTTCTCCTTCTTCTTT	I	28838479	CAPS (AgeI)	this study
UL_1-28919	151 kb interval finemapping	AGCCATCTCCGTGGACCTTA	CAGTGGCGGAGGTAGCATAA	I	28918595	SSLP	this study
UL_1-28996	151 kb interval finemapping	TCCCATGAGGTTTTGGAGAG	TGCCCTTACAACCTTTTCTCA	I	28996270	SSLP	this study
UL_1-29070	genome-wide mapping	TGTTCTGCCAATTTGGTTCG	GTCGAATCAACCGACGATGA	I	29069831	SSLP	this study
UL_1-29208	151 kb interval finemapping	TGGAGCTGTGTTTGTGATGG	AAACACCGCTTAGTTTTGGATG	I	29208152	SSLP	this study
UL_1-29512	151 kb interval finemapping (M2)	CAACCATGACCTCGTCAACC	TGTGAGAGCACCCCAACAGT	I	29511772	SSLP	this study
UL_1-30037	genome-wide mapping	TGCTGTAGCTGGCCATGTTT	TCCCTCTTCTCCTCGCACTC	I	30037343	SSLP	this study
UL_1-30411	genome-wide mapping	CAAGATCGCGTGGAAATCAA	CCTCCGGTGCTTTGTCTAGG	I	30411182	SSLP	this study
UPSC_2-1401	genome-wide mapping	GTTTGGATCAGTCCCAGCTC	TGAAAAAGTGGTGGAACCAA	II	1401050	SSLP	Pacurar
UPSC_2-10706	genome-wide mapping	TCATGCAAATCAATGCAGAAA	GGATGGCTATTTCCATGCAG	II	10705939	SSLP	Pacurar
UPSC_2-19331	genome-wide mapping	ACGTATGCACCGCAACAAT	GGCGAGGGATACGAAAATGT	II	19330877	SSLP	Pacurar
UPSC_3-3716	genome-wide mapping	TAATGGTGGCCCAATCTCAT	AATTCCAAATGGAGCCACAA	III	3716008	SSLP	Pacurar
UPSC_3-8894	genome-wide mapping	CCTTCGTTGGGTCAAACAGT	CGGCAAAATGGTGAGAAGTT	III	8894047	SSLP	Pacurar
UPSC_3-22022	genome-wide mapping	TGGTCCTCCAAATTATGTGTCA	TCATGAGGTAGGAGGGGGTA	III	22022476	SSLP	Pacurar
UPSC_4-934	genome-wide mapping	ATCATGTGACTGCGTTTTGC	GAAACTAAAGCCATGAATGGTGA	IV	934405	SSLP	Pacurar
UL_4-9196	genome-wide mapping	TTGGGTGTGACTCCAACTGA	CATACCGCACACAGCATCTC	IV	9195602	SSLP	this study
UPSC_4-12273	genome-wide mapping	TCAACCAATCGCCTTAGTCA	TTTCCATTTGCATGCTCGTA	IV	12273372	SSLP	Pacurar
UPSC_4-17110	genome-wide mapping	ATCGCTAACCCTCTCACGAA	TGGCTGTGAGTGAGTGAAGA	IV	17110453	SSLP	Pacurar
UPSC_5-4171	genome-wide mapping	TCACATGAACTTCCACACCTG	TTGCAAGGTCACAAATGGAA	V	4171285	SSLP	Pacurar
UPSC_5-17224	genome-wide mapping	CGATCGCTTCTATTCACCTTC	CCCATCTCAAACACACCAAA	V	17223573	SSLP	Pacurar
UPSC_5-17304	genome-wide mapping	TCGTAGAGAAGAAATCTCGGAAA	TTGCGCTCAACTAATGTTTCT	V	17304218	SSLP	Pacurar
UL_5-26876	genome-wide mapping	GCCCATGTGTTCCACTCAAT	ATTCGTTTTCGCAACACCAG	V	26875626	SSLP	this study
